# Supplementary material for: Development and Validation of a Sub-National, Satellite-Based Land-Use Regression Model for Annual Nitrogen Dioxide Concentrations in North-Western China
Source: Int J Environ Res Public Health. 2021 Dec 7;18(24):12887. doi: 10.3390/ijerph182412887 (PMC8701972; doi:10.3390/ijerph182412887)
Supplement: Supplementary file 1 [file ijerph-18-12887-s001.zip]

Archive with 1 entries (1 files):
- ijerph-1438520-supplementary.pdf
